# Supplementary material for: Spatial and temporal correlations in human cortex are inherently linked and predicted by functional hierarchy, vigilance state as well as antiepileptic drug load
Source: PLoS Comput Biol. 2023 Mar 3;19(3):e1010919. doi: 10.1371/journal.pcbi.1010919 (PMC10027224; doi:10.1371/journal.pcbi.1010919)
Supplement: S1 Table — (XLSX) [file pcbi.1010919.s001.xlsx]

## Sheet: Sheet1
Area name as in [6]	Zones in humans as in [64]
MT	MST, MT
LIP	VIP, MIP, AIP, LIPd
LPFC	8Ad, 8Av, 9p, 8C, p9-46v, 46, a9-46v, i6-8, s6-8, 8BL, SFL, 44, 45
OFC	OFC, pOFC
ACC	33pr, p24pr, a24pr, a24, d32, p24, a32pr, s32, p32pr
