# Supplementary material for: Spatial and temporal correlations in human cortex are inherently linked and predicted by functional hierarchy, vigilance state as well as antiepileptic drug load
Source: PLoS Comput Biol. 2023 Mar 3;19(3):e1010919. doi: 10.1371/journal.pcbi.1010919 (PMC10027224; doi:10.1371/journal.pcbi.1010919)
Supplement: S2 Table — Drug loads are given in fractions of the defined daily dosage, see S3 Table for full names of the drugs. Total number of electrodes are given with the number of electrodes showing interictal epileptiform discharges (IED) in parenthesis. (XLSX) [file pcbi.1010919.s002.xlsx]

## Sheet: Sheet1
patID	sex	age	AED low (DDD)	sum AED low (DDD)	AED high (DDD)	sum AED high (DDD)	Regions	Number of electrodes (with IED)
pat1073	F	47	TPM(0.3)	0.3	TPM(0.3), ZNS(1.5)	1.8	OFC	96 (4)
pat1077	F	29	LTG(0.3)	0.3	LTG(1.7), ZNS(2.0)	3.7	MT, LIP	122 (6)
pat1084	F	48	DZP(0.5), OXC(0.9), PHT(0.8)	2.2	DZP(0.5), OXC(1.5), PHT(0.8)	2.8	LPFC, ACC	117 (0)
pat1096	F	32	LEV(0.3)	0.3	LEV(2.0), LOR(0.8)	2.8	MT, LPFC, OFC	100 (11)
pat1146	M	22	OXC(0.2)	0.2	LTG(0.3), OXC(0.9)	1.2	MT, LIP	116 (5)
pat115	M	34	LTG(0.3)	0.3	LTG(1.0)	1	MT, LPFC, ACC	86 (0)
pat139	F	53	VPA(0.7)	0.7	GBP(0.3), VPA(0.7)	1	LPFC, OFC	63 (5)
pat253	F	37		0	LTG(0.7)	0.7	OFC	58 (8)
pat264	F	48	OXC(2.1)	2.1	LTG(0.8), OXC(3.0)	3.8	MT, LPFC	91 (8)
pat273	F	3	OXC(0.1)	0.1	OXC(0.6)	0.6	MT, LPFC, OFC	68 (7)
pat375	M	35	LOR(1.6)	1.6	CBZ(1.0), LOR(1.6)	2.6	MT, LIP	81 (5)
pat442	M	21	LTG(0.3), LOR(1.2)	1.5	LTG(1.2), LOR(1.2)	2.4	MT, LPFC, OFC	95 (7)
pat548	M	17	OXC(0.3)	0.3	OXC(0.6)	0.6	MT, OFC	109 (4)
pat565	M	13		0	LTG(0.3), LEV(1.8)	2.2	MT, LIP, LPFC	117 (11)
pat583	F	22	LEV(0.5), OXC(1.2)	1.7	LEV(1.7), OXC(1.6)	3.2		65 (9)
pat590	M	18	LOR(0.4), OXC(0.3)	0.7	LEV(1.7), LOR(0.4), OXC(0.3)	2.4	MT, LPFC, OFC	122 (4)
pat620	M	42		0	LTG(0.7)	0.7		63 (3)
pat818	F	27	LCM(0.7), LOR(0.4), OXC(1.2)	2.3	LCM(0.7), LOR(0.4), OXC(1.6)	2.7	MT, LPFC	71 (5)
pat862	F	16		0	OXC(1.2), TPM(0.2)	1.4	LIP, LPFC, ACC	85 (9)
pat916	M	23		0	LTG(0.3), OXC(1.5)	1.8	OFC	109 (7)
pat922	M	39		0	CBZ(1.4), LTG(2.0)	3.4	LIP, LPFC	107 (3)
pat958	F	14	LTG(1.0), OXC(0.1), TPM(0.5)	1.6	LTG(1.0), OXC(1.6), PHT(0.5), TPM(0.5)	3.6	MT, LIP, LPFC	121 (14)
pat970	M	15	OXC(0.3)	0.3	OXC(1.4)	1.4	MT, LIP, LPFC, OFC, ACC	142 (7)
