# Supplementary material for: Spatial and temporal correlations in human cortex are inherently linked and predicted by functional hierarchy, vigilance state as well as antiepileptic drug load
Source: PLoS Comput Biol. 2023 Mar 3;19(3):e1010919. doi: 10.1371/journal.pcbi.1010919 (PMC10027224; doi:10.1371/journal.pcbi.1010919)
Supplement: S3 Table — (XLSX) [file pcbi.1010919.s003.xlsx]

## Sheet: Sheet1
Drug name	Abbreviation	Defined daily dose (mg)
Carbamazepin	CBZ	1000
Clobazam	CLB	20
Diazepam	DZP	10
Gabapentin	GBP	1800
Lacosamid	LCM	300
Lamotrigin	LTG	300
Levetiracetam	LEV	1500
Lorazepam	LOR	2.5
Oxcarbazepin	OXC	1000
Phenytoin	PHTi	300
Phenobarbital	PB	100
Pregabalin	PGB	300
Topiramat	TPM	300
Valproat	VPA	1500
Zonisamid	ZNS	200
